# Supplementary material for: Melanization of Candida auris Is Associated with Alteration of Extracellular pH
Source: J Fungi (Basel). 2022 Oct 11;8(10):1068. doi: 10.3390/jof8101068 (PMC9604884; doi:10.3390/jof8101068)
Supplement: Supplementary file 1 [file jof-08-01068-s001.zip]

Archive with 3 entries (3 files):
- Cauris_Melanization Gene Tables.xlsx
- Cauris_Supplementary Table S3.xlsx
- C_auris melanization Supplementary Figures _100322.pdf
