# Supplementary material for: Melanization of Candida auris Is Associated with Alteration of Extracellular pH
Source: J Fungi (Basel). 2022 Oct 11;8(10):1068. doi: 10.3390/jof8101068 (PMC9604884; doi:10.3390/jof8101068)
Supplement: Supplementary file 1 [file jof-08-01068-s001.zip › Cauris_Supplementary Table S3.xlsx]

## Sheet: Sheet1
Melanization of Candida auris is Associated with Alteration of Extracellular pH
Supplementary Table S3: Links to the underlying data for each figure in the Figshare data repository.
Figure	Link to Data Repository (Digital Object Identifier - DOI)
Figure 1	10.6084/m9.figshare.20524176
Figure 2	10.6084/m9.figshare.20538735
Figure 3	10.6084/m9.figshare.20524182
Figure 4	10.6084/m9.figshare.20536596
Figure 5	10.6084/m9.figshare.20524185
Figure 6	10.6084/m9.figshare.20537691
Figure 7	10.6084/m9.figshare.20538756
Figure 8	10.6084/m9.figshare.20538543
Figure 9	10.6084/m9.figshare.20533410
Figure 10	10.6084/m9.figshare.20538786
Supplementary Figure S1	10.6084/m9.figshare.20538804
Supplementary Figure S2	10.6084/m9.figshare.20533269
Supplementary Figure S3	10.6084/m9.figshare.20533269
